# Supplementary material for: Design of a Superhydrophobic Photothermal Shape-Memory Material Based on Carbon-Nanotubes-Doped Resin for Anti-Icing/De-Icing Applications
Source: Materials (Basel). 2025 May 28;18(11):2540. doi: 10.3390/ma18112540 (PMC12156130; doi:10.3390/ma18112540)
Supplement: Supplementary file 1 [file materials-18-02540-s001.zip]

Archive with 11 entries (10 files):
- support videos/
- support videos/Video S1.mp4
- support videos/Video S2.mp4
- support videos/Video S3.mp4
- support videos/Video S4.mp4
- support videos/Video S5.mp4
- support videos/Video S6.mp4
- support videos/Video S7.mp4
- support videos/Video S8.mp4
- support videos/Video S9.mp4
- Supporting info.docx
